# Supplementary material for: Genome Mining of Terpene Synthases from Fourteen Streptomyces Strains
Source: Microorganisms. 2025 Jun 25;13(7):1479. doi: 10.3390/microorganisms13071479 (PMC12298776; doi:10.3390/microorganisms13071479)
Supplement: Supplementary file 1 [file microorganisms-13-01479-s001.zip]

Archive with 5 entries (5 files):
- File S2.txt
- File S3.txt
- File S4.txt
- File S5.csv
- microorganisms-3655725-supplementary.pdf
