# Supplementary material for: Genome Mining of Terpene Synthases from Fourteen Streptomyces Strains
Source: Microorganisms. 2025 Jun 25;13(7):1479. doi: 10.3390/microorganisms13071479 (PMC12298776; doi:10.3390/microorganisms13071479)
Supplement: Supplementary file 1 [file microorganisms-13-01479-s001.zip › File S3.txt]

>TAC1_4495
MAQPFSLPDFYVPYPARLNPHVEAARTHTREWARSMGMLEGSGIWEEKDLEAHDYALLCAYTHPDCSAEALSLVTDWYVWVFFFDDHFLELFKRTPDREGGKRYLDRLPAFMPMERGAATPDPENPVEAGLADLWARTVPAMTDDWRVRFAESTENLLNESLWELANIHEGRIANPVEYIEMRRKVGGAPWSAGLVEYAANAEVPASVAGSRPLRVLRDAFSDAVHLRNDLFSYQREVEDEGENSNGVLVLEKFLDCSTQEAAEAVNDLLTSRLQQFENTALTELGPLCAEKALDPAQTAAVLAYAKGLQDWQSGGHEWHMRSSRYMNGGGAGEAVPGFGMSAASIKLTLRSETARARSHSHVPYQHVGPSLLPDFDLPFTTTLSPHLEGARVRLVDWARRMGILEAQPGVPGSHIWDEERIRAIDLPLCAAGIHPDATPDELDLSSGWLAWGTYGDDWFPVVHGRTRDLAGARLANDRLSLFMPLDDGGTPEPVNALERSLGDLWRRTAGPMDADARRTFRTAIETMTESWLWELANQAQNRIPDPVDYVEMRRATFGSDLTMSLCRLGHGRKVPEAVYRSGPMRSLENAAADYACLLNDLFSYQKEIEYEGEVHNGALVVQNFFGVDYPTGVAIVHDLMNSRLRQFRHVAEVELPVLYDDFGLDAEAREVLAGYVRELEHWLAGILIWHRGCRRYREEDLRSGHAAPWHLGGPTGLGTSAAQVTRMMAPLAGSRG

>TAC1_2994
MTGEDPDPPVDSELPDIYCPFPQRTNPHVGHTRGHLDAWTRRTGLVHRESARNRFEQADFGAFVGMVYPTADEEHLDLVADWFVWLFLVDDQLDDGHLGRSPDRVRSVVDRMRAVVDGSAPEPLPGEEVPAAVTALADLWKRTTPNAAPHWRTRFAWHLVTYLTTATTWEAGNRAEDVVPSEETYIAKRRHTGAIHVCMDLIEIVAGIEAPESLHNDPRFITALEAACNHVCWANDVYSFEKEQVLGEIHNLVHLVRHHRGLGEQQALDHVAERLAMETERFLTAEDELLELYPELSGLLVPYLDGMRSWMRGNLDWSRQTPRYNPADVGQYEEPEEYLEETVLGVPPARTETAAPAPCAAKAPPAG

>TAC1_3943
MSQITLPAFHMPFQSAGCHPGLAKTREAAWEWAESEGLDLSVPARKKMIRTRPELWISLIFPKASQDHLDLFCQWLFWAFLVDDEFDDGPAGRNPLMCEKAITRLVDVLDGAAPNGPMERALAGLRDRTCPGRSPQWNRQFRRDTAAWLWTYYAEAVERAAGQVPSRSEFAKHRRDSVAMQPFLCLHEITAEIDLPDSARSLPAYIALRNAVTDHSGLCNDICSFEKEAALGYEHNAVRLIQRDRGCTLQEAVDEAGIQLARIAERVQRAEKELIQEIEAAGITGPTRAALERCVQDYRSLVRGDFDYHARAERYTRPDLVELDERDSLSQYFAA

>TAC1_2397
MPVPELPPPRSSLPEAVTRFGATVPGAVAARADETGAAVGAFSRAHTLPTLPAGLPSGPSPTALPPTAAPAVTGSPGPGGGLERLLRGPHGLGTAGLRLTPREEPPAPVAAERGRPIPGLYHHPVPEPDPGRVDEVSRRIKAWALDEVSLYPEEWEEQFDGFSVGRYMVGCHPDAPTVDHLMLATRLMVAENAVDDCYCEDHGGSPIGLGERLLLAHTALDPLYTVGEYQPDWAASLHADAPRRAYRSAMDYFVRAAGPSQADRLRHDMARLHLGYLAEAAWAQQDQVPEVWEYLAMRQFNNFRPCPTITDTVGGYELPADLHAQPDLQKVIALASNATTIVNDLYSYTKELDAPGRHLNLPVVIAEREGLSDKDAYLKSVEIHNELMHDFETEAAALAAACPVPSVGRFLRGVAAWVDGNHHWHQSNTYRYSLPDFW

>TAC1_1889
MTRPLGDLAFPSAAQCVPVTVLALKVLADLRSWAAEHPQVLGATPIEALAISTAAISPWRGASELRPAARMYVWAYALDDHVEQNVRSLDELDDLFGRCEAVVRGGARDDSHPLLASLSGWQSDLEGAPHYPKLAGLWGDRFAEALRGERYDWTAGLARDRGEGPSDPQEYLTYAASSNAWITHFPRWATSDRDDLLESLPLLDSALEAIEVAVRLSNDLATFERERAEPGQNNILMYDTSPAWVQDELDRYARKAREQLDPPATAGFAPAVELLRLLDWSVTFYSGADFRGWGSDRDLTGESGAPVTTRS

>TAC2_0714
MTQPFELPHFYMPYPARLNPHLDEARAHSSEWAREMGMLEGSGIWEQADLDAHDYGLLCAYTHPDCDGPALSLITDWYVWVFFFDDHFLETFKRSQDRAGGKAYLDRLPLFMPLDLSTPVPEPENPVEAGLADLWARTVPSMSVDWRRRFAVSTEHLLNESLWELSNINEGRVANPVEYIEMRRKVGGAPWSAGLVEYATSEVPASVAEERPLRVLMETFSDGVHLRNDLFSYQREVEDEGELSNGVLVLESFFGCTTQEAADTVNDVLTSRLHQFEHTAFTEVPAVALEKGLTPDEVRAVAAYAQGLQDWQSGGHEWHLRSSRYMNEGALDNSPLKGPTGIGTSAADVGALLASAGAERLRAYTHVPFQKVGPSQLPDFYMPFTVELSPHLDGARHRLVDWAHAMGILEEGVWDEEKLAAADLPLCSAGIDPDATEAALDLSSRWLAWGTYGDDYYPLVYGIRGDLAAARVTTARLSDCMPIEGPAVIVPVNGMERGLIDLWALTTVEMPLDDRRTLKTAINTMTESWVWELSNQIQHRIPDPIDYLEMRRATFGSDLTLSMCRMGHGPKVPPEVYRTGPVRALENAAIDYACLLNDVFSYQKEIEYEGEVHNAILVVQNFFGIDYPTALGVVHDLMTQRMRQFEHVAANELPIVYDDFDLSDEAREIMKGYVADLQHWMAGILNWHREVDRYKAEYLASRSHGFVPDRVPALRFG

>TAC2_2020
MPQDVTFDLPFDAPVSDHLEYARARHLRWIWDMGLVRSQAGFEEYRSWDLPQAAARTYPHASPADMVVLMNWFSLAFLFDDQFDASRPDRADRVLEVARELIVTPLRPTGSRPRVVCPITVAWAQVWDHLSDGMSLTWRTRFAASWGRFLVAHCEEVDLAARGIAGTLDLAEYTEFRRRTVGIHHSIDAGERSRGFEVPAQVQAHPLMERMRDLAADTIAFMNDIHSFERERRRGDGHNLIAVLHRERGLSWEAAADEAYLMTNARLTEYLELEAQVPQMCDELSLTQDERVRVRQGVEAIQHWINGNYEWALVSGRYTAGKEGPAVTAELAGRGSVDDLLAV

>TAC2_5649
MIEAEFPRQLHPYWPRLQEKTRVWLLEKRLMPAEKVREYADGLCYTDLMAGYYLGAPDEVLQAIADYSAWFFVWDDRHDRDIVHERPDAWRRLRFRLHAALDSPRHHLFHPDPLVAGFADSVTRIYSFLPDTWNARFARHFHAVIEAYDREFHNRTDGIVPTVDEYLALRRLTFAHWIWTDLLEASAGCELPDSVRKSSGYRRAALLSQEFAAWYNDLCSLPKEIAGDEVHNLGISLIKHEGLTLEEAVAELRRRIEECIAEFLEAERETLRLADRLDDGTARGAELSAAVRANLGNMRNWFSSVYWFHHESGRYMVDSWDDRSTPPYVNNEAAGEK

>TAC2_5091
MTTPTTTSLPLPGPPNLARTVRARRTGAIPGLKYQPVAPADPEKAAEIDRRLEAWARELDLFPAEWDGDFTGFQFGRAVVLQHPGALDLERLTAAGKLLLAENIVDSCYCEEDEGKGGSHSGLGGRLIFGQSALDPFHSTPEYEAEWRHGVQADGPRRSYHFALKDYALLATPSQTDRFVHDIARLHLGYLAEAAWAETRYKPRVWEYLTMRQFNNFRPCLSIVDAVDGYELPEQVYARPEIQRVTALACNATTIVNDLYSFTKELSEPDHLNLPQVVAANERCGLKAAYLKSVEIHNRIMDAFEEESAELSALSPLVERYTQSLAAWVAGNHEWHATNSHRYHLPNYW

>TAC9_2378
MTQQPFELPHFYMPYPARLNPHVEEARAHSTTWAREMGMLEGSGIWEQSDLDAHDYGLLCAYTHPDCDGPALSLITDWYVWVFFFDDHFLEIFKRTQDRAGGKAYLDRLPLFMPMDLATPMPEPENPVEAGLADLWTRTVPSMSADWRRRFAVATEHLLNESLWELSNINEGRIANPVEYIEMRRKVGGAPWSAGLVEYATAEVPASVAGTRPLRVLMETFSDAVHLRNDLFSYQREVEDEGELSNGVLVLETFFGCTTQEAADTVNDVLTSRLHQFEHTALTEVPAVALEKSLAPGEVTAVARYTQGLQDWQSGGHEWHMRSSRYMNARAETTSPWQSLTGPGTSAADVGALLAAAGAERLRAHAHVPFQKVGPSLLPDFYMPFQHELSPHLPGARPRLVEWMHRMGMLQEGVWDEDRLAAADLPLCSAGIDPDASPEALDLSSHWLAWGTYGDDYYPLVYGGRRDLAAARLTTHRLSDCMPLDGEQTLVPVNGMERGLIDLWARTTAEMTPDQRRTLKDAVNVMTESWVWELVNQIQHRVPDPVDYLEMRRATFGSDLTMSMCRMGHGPAVPPEVYRSGPVRSLENAAVDYACLVNDVFSYQKEIEYEGEVHNAILVVQNFFGIDYPRALRVVHDLMTQRMQQFEHVAANELPVVYDDFGLSEEAREVMRGYVTDLQHWMAGILNWHRTVDRYKAEHLARRTHGFLPDRPPALPLAG

>TAC9_4270
MIEAAFPRQLHPYWPRLQEKTRTWLLEKRLMPADKVAEYADGLCYTDLMAGYYIGASDEVLQAIADYSAWFFVWDDRHDRDIVHRRPGAWRRLRFRLHAALDSPRDHLHHRDPLVAAFADCVVRLYSFLPQSWNTRFAGHFHEVIEAYDREFRNRTRGTIPTVAEYLQLRRLTFAHWIWTDLLEASAGCELPDGVRNHPAYRRAALLSQEFAAWYNDLCSLPKEIAGDEVHNLGISLIKHEGLTLEEAIRHMRRLVEKCVDAFLVAEADALLFADGLDDGTVRGRELSAAVRACVRNMRNWFSTVYWFHHESGRYMVDSWDDRSTPPYVNNEAAGEK

>TAC9_6293 
MEDSVLATIPTYADPTPPAVSPYAQRVEEYVRTLGWSLGLTETEDGRARLEAGYGNFVAWTYPEASFRDLCLCAEWLFFTFILDDLHTLKVYDAPEAWVPVHRRLMDIINDGMDPAPPRDQTPFTKALTNLSIRTRERLSPGLRTRLNRHLDLFFQGFAEESENRFRGTPPGIDSFTHTRRLSVGMEFGFDLVELSQGMEVPQDVYETSLFREIVEAASDVVAWQNDLHSLHLDQQRGDFHNVVIVMQHADGISLQDAIDSTVAKVQGRVADFLAAEERLAPFLEARGLARAACEDILKVTAGMRQWTNGCLHWYRNTTRYAIPTAPGELGQQHDYLQVLLPRLDRVPRQGCR

>TAC26_9550
MTQPFVLPEFYTPYPARLNPHLEEARAHSTGWARGMGMLEGSGIWEQADLDAHDYGLLCAYTHPDCDGPALSLVTDWYVWVFFFDDHFLESFKRTQDRAAGKAYLDRLPAFMPMDLTAGTPEPTNPVEAGLADLWRCTVPAMSQGWRARFAESTENLLNESLWELSNINIGRVPNPVEYIEMRRKVGGAPWSAGLVEYAAGAEVPDVVAHARPLRVLRDAFSDAVHLRNDLFSYERETREEGELSNGVLVLEHFLGCSTQEAADSVNDLLTSRVQQFENTALTELPPLFAEKGLTPEQCAAVLAYVKGLQDWQSGGHEWHMRSSRYMNGAGDGAGSGQLFLGPTGPGTSAADVRLTTPRAEAARARTFTHVPFRYVGPSLLPEFDMPFPARMSPHLDAARAHVVAWCEEMGVLQPQPGLPHSHVWDHRRVRDIDLPLCAGGIHPDASPEELNLTADWLAWGTYGDDYYPVVFGATRDLAGAKAQTERLRMFMPLDGERTPTEAPSNALERALGDLWTRTAGPMRDADRRRFRKAVDDMVDSWLWELANQAQNRVPDPVDYLEMRRFTFGSDMTMSLCRLRSGLSVPDAVYASGTLRSLENAAMDYACLLNDCFSYQKEIEAEGEVHNAILVVQNFFDCDYPAGVRVVDDLMRGRMSQFRHVVAGELPVLCEDFGLDDEQRAGLDRYVRSLENWLSGILVWHAGCRRYRPEDLHRPFVPPTPRGPGTTAARLAEALRAG

>TAC28_4919
MTHQPFELPHFYMPYPARLNPHVDEARAHSTEWAREMGMLEGSGIWEQADLDAHDYGLLCAYTHPECDGPALSLITDWYVWVFFFDDHFLETFKRTQDRVGGKAYLDRLPLFMPMDPSTPMPEPQNPVEAGLADLWTRTVPKMSADWRRRFSVATEHLLNESLWELSNINEGRVANPVEYIEMRRKVGGAPWSSGLVEYATAEVPASVAGSRPLRVLMETFSDAVHLRNDLFSYQREVEDEGELSNGVLVLETFFGCTTQQAADIVNDVLTSRLHQFEHTALTEVPAVALENGLTPVEVAAVAAYTQGLQDWQSGGHEWHMRSSRYMNARARPTAPWHGLTGPGTSAADIGALLASAGAERLRAYTHVPFQKVGPSRLPDFHMPFAVEVSPHLAATRGRLTEWMHRMGMLQEGVWDEDKLAAYDLALCSAGIDPDGTPEALDLSAQWLAWGTYGDDYYPLVFGHRRDLAAARLTTRRLSDCMPLDGEPALVPANGMERGLIDLWARTTAEMTSDERRAMKASVDVMTESWVWELSNQLQNRIPDPVDYLEMRRATFGSDLTLSLCRMGHGPAVPPEVYRSGPVRSLENAAVDYACLLNDVFSYQKEIEYEGEIHNAILVVQNFFGIDYPTALDVVHDLMTQRMRQFEHVAAHELPIVYEDFGLSEEGREVMRNYVTDLQNWLAGILNWHRKVDRYKAEYLARRTHGFVPDRGPAVPVLS

>TAC28_2599
MHAFSDSTTATPTAVPVPPSLSLPMIEAAFPRQLHPYWPQLQEKTRAWLLEKRLMPADKVEEYADGLCYTDLMAGYYIGAPDEVLQAIADYSAWFFVWDDRHDRDIVHQRPAAWRRLRGLLHMALDSPEDHLHHADPLVAGFADSVTRLYSFLPDSWNIRFARHFHAVIEAYDQEFHNRIEGIIPTVEEYLELRRLTFAHAIWTDLLEPSAGMELPDSVRQHPAFRRAALLSQEFAAWYNDLCSFPKEIAGDEVHNLGISLITHKGLTLEETVTEVRRRVEDCVSDFLVAEREALQFADLLADGTLWGTQLAAAVRACVGNMRNWFSSVYWFHHESGRYRVDSWDDRSTPPYVNNEAAGEK

>TAC28_6116
MRDDRYYHSGASMQIPSVPVPYTGRIDPRARSICAQSKGWVQRMDMMSPGMAAEYFDRLAYAHLGTRYSYGATREGAQILADLTCWFFLWDDQHDRLIIEGKEHEWRRQVTQIREVVHDPVGSNADHPAPRALGDILRRIRPHFSGVWWRRFTQHWDGVVAANDREFENRSAGASETIDNYIELRRRSVAMIMWMDLVELAAQTELPPQLYHSPEYQTCVTATVDYCAWCNDLHSLAKERSAADTSNIVTVISQARGCGLETAVEETLQRMAARIEDFLQAEQMLTIRIANGMHLDEAVRQGLHRCLLSMRDWNANMDAWHRISARYLDAAPGVRLQYYNEDLARLEQA

>TAC28_5329
MSTTVSTWALPGPPNLARSLQSRRGGAIPGLHYRQVGPADPEKVTEVDRRLEEWARRLDLFPPAWSGDFSGFQFGRAVVLQHPAGADLDRLTAAGKLLLAENIVDSCYCEEDEGRGATRSGLGGRLIMAQSALDPFHATPEFQEEWAHGMQADGPLRSYHWALKDYAAVATPSQTDRLVHDLARLHMGYLAEAAWSETRYVPRVWEYLVMRQFNNFRPCLSIVDAIDGYELPEALYARPEIQRITALACNATTIVNDLYSFTKELAGDPTHLNLPQVVAANERCGLKAAYLKAVEIHNQIMAAFEEESAVLAATSPLVERYARGLDDWVAGNHEWHATNTHRYHLPNYW

>TAC28_5241
MSMTHEEITLAAPAGIIAANLRELIDTHLYMPFPFQSNPHASRAATGVEKWLSKWGLTDEPEVAAMISRTRPAELAAHNSPTMDSGLLQIMANQIAYQFVFDDRAEDVGRYEPGRLLPMLCESVGILRDGQPPDTLLGAALADLHRQVQERCTPAQAERWAWTSREYVHGLLYEAVSQTDSVPLEGGLCRSIRSLIAGVEPFHALCEAQQPFELAPEEIRHPAMRRLARLSADAAVWIADLFSAVKEQRTGGMVNLALAYQRAHRCSLPTAIMLAIRRINSTISEFEELYGEIRPELSPAGVGYVEGMAGWIRGCYFWSRTVPRYADTTAASAVP

>TAC36_3865
MLIALPWVGQPPHRFDELGDRTLSQPFELPDFYVPYPARLNPHLEEARSHSREWARRMGMLEGSGVWETADLDAHDYALLCAYTHPDASAEDLALVTDWYVWVFFFDDHFLEIFKRTQDRPGGKAYLDRLPLFMPLDDAAAVPEPTNPVEAGLADLWARTVPSMSRDWRARFAVSTENLLNESLWELSNINIGRVPNPVEYIEMRRKVGGAPWSAGLVEFAAHAEVPAAVAGSRPLCVLRDTFSDAVHLRNDLFSYERETGDEGELSNGVLVLETFLDCTTQEAADAVNDLLTSRLHQFEHTALTELPALCAEQGLDAAACADIAAYVKGLQDWQSGGHEWHMRSSRYMNGSGAGAPARLPFAPSGLGTSAADIPGSLVRTAPQRARSFSHVPHERTGPSVLPDFDMPFTARRSPHLDGARERVVDWSRAMGLLDPQPDVPGHRVWDEELVRDNDLPLCAAGIHPDATPEQLDLTSAWLAWGTWGDDYYPLRFGRTRDLAGAKVCTERLSLFMPVEDGEPMPPPAGPLERSLADLWSRTAGPMSVAKRRRFRAAIETMAASWLWELDNQAQNRIPDPVDYVEMRRRTFGSDLTMSLCRLAHPDTIPEGVYRSGPMKSLENAAADYACLLNDVFSYQKEIEFEGEIHNALLVVRNFFDCDPATALRIVDDLMTSRMRQFQHVAAHEFPVLYDDFALDEEGRAALDGYVRDLENWLSGILVWHQGCRRYTEEDLRRHFLPGPALGAPTGLGTSAAGLARLVARHAVA

>TAC36_0724
MEHGVLVPPVYSPIPPAIHPRHEHFDRRTAAWAQEFGIGSNALREKLIGHEIGTFAARILPDGDEEVVALLADFVLWLFGVDDGHCEEGELGTDPKELVPELSRLLRIAQNPQVPMLTDDPLAAGLRDLRRRMELHGTPAQLARWVDALREYFLSVVWEASHRSKGTVPDLNDYTLMRLYDGATSVVMPLLEMGRGYELQPHERDDTAVRAAAEMAYFIITWDNDLFSYHKESRAQQWYLNVVRVLEHHHGMDPAQAMEAAVAQRDRVMCLFLRLQARLSATGSPQLRQYLDSLAAFIRAAQDWGISSRRYTTPEDPADLPTAFRDTPTDDSTEPLDIPAVSWWWDTVPEGPAPAASHRGPALDGNRPAEVPHLAVPERVPAGRHRHTYA

>TAC36_4895
MSSTSGVAREAIPAQNGPRPRFHYPLPMPEPSHVPRDVAARAQVWKESYGWTEPVTDPGSEVSGIAMGWCLGRFSTPETSKEVLHAVGCLLEWSFAIDDEVLDHPDARSRSGEVIRLVSQIVHVSESPGYRVPKNALPLTAAIHDVMEQMRAQCTPTQVARVSTGIRCILASGVHKIHMDEPDEDEYLALRIHDVGGYTYASMIEMCGPAPIPDEVWHAPAVRALIGCTVLLVGVENDVVSYHKEKAEGQTSPNFVGILEATRGLSFDQAVTAAIETRDRLMLLFLRLRERLLPTAETPLAYLIDRLGQLIIANTEVTRCARRYNPSPAQRMAPEDVIKTPECWAPSLSTTDTSPLPYPSISWWWDHC

>TAC40_1818
MSQQPFELPTFYTPHPARLNPHLEAARTHSRAWARGMGMLEGSGIWEQRDLDAHDYALLCAYTHPDCDADALSLVTDWYVWVFFFDDHFLEEFKRSLDRAGGKEYLDRLPAFMPMDLSTPVPEPANPVEAGLADLWARTVPHMSADWRRRFAESTEHLLNESLWELSNIGIHRVPNPVEYIEMRRKVGGAPWSAGLVEYATGAEVPAAVAGSRPLRVLRDTFSDAVHLRNDLFSYQRETEEEGELSNGVLVLETFLDCTTQEAADSVNDLITSRLQQFENTVVTELPVLFAEQRLDAASCADVLAYAKGLQDWQSGGHEWHLRSSRYMNGGGSAARPAPTWSPFSLGGLGTSAADLHTALATAAGPRLRSTTHVPHPRVGPSRIPEISMPFTTTLSPHLEGARGRLVAWAHRMGMLRPQPGVPLSDVWDEPAMIRHDLALCAAGLHPDATPEQLDLASAWLAWGTYADDYYPQVFGRPRDLAAAKLCTARLSSFMPLDLAAPPSQPVNALERGLADLWARTAAPMTPEARRTFRQAVDAMTASWLWELDNHVQNRIPDPVDYIEMRRATFGSDLTMSLSRLGHGRQVVPPEVYRSGTLRALENAAADFACLLNDVFSYQKEIEYEGELHNGILVVQTFFDCDYPTALHIVHDLMTSRMDEFQHIAAHQLPVVCDDFGLSPEARAALDGYVRELENWMAGILTWHRGCRRYTEPELRHPAGSPGWLGAPGGLGTSAARLHRVGVGL

>TAC40_6501
MSTPPNDTSAYALPGPPNLVRSLRNRRSTTVPGLRFRPAAPADPAKAEEIDRRLEAWARQLDLFPARWSGDFTEFQFGRAVVLQHPGAADLERLTVAGKLLLAENIVDNCYCEEDEGKGGAHRGLGGRLIMAQSALDPFHGTAETEDQWRRGVQSDGPLRSYHWALKDYAAIATPSQADRFVHDIARLHLGYLAEASWAETRHVPQVWEYLVMRQFNNFRPCLSIVDTVDGYELPEALYARPEIQRITSLACNATTIVNDLYSFTRELASDPTHLNLPQVVAANDKNGLKAAYLKSVEIHNQIMEAFETESAPLSAASPLVERYVRGLADWVSGNHEWHATNTERYQLPDYW

>TAC41_4353
MAQPFELPDFYVPYPARLNPHVDAARRHTREWARRMGMLEGSGIWELEDLEAHDYALLCAYTHPDCSAEALSLVTDWYVWVFFFDDHFLEVYKRTGDTAGGKAYLDRLPAFMPLDPEQGVPEPANQVEAGLADLWARTVPSMSAAWRARFAEATEHLLNESLWELHNINQGRIANPVEYIEMRRKVGGAPWSAGLVEFAAGAEVPERVAGSRAMRVLRDAFSDAVHLRNDLFSYEREVGDEGENSNGVLVLETFLGCSTQEAADAVNDLLTSRLQQFENTALTEVPALCAENGLDPAECAAVAAYTKGLQDWQSGGHEWHLRSSRYMNKGAVTGPSLPGGVLGTSALDVRTLFGRPAAARLRGLTQVPHRPTGPSLLPDFDCPFPLTLSPHHEEARRRSVAWAKRMGLLGDIWDEAMLTGFDFALCSAGLDPDATPEELELSAEWLTWGTYGDDYYPLVFGRPRDLLGAKACTERLMACVPLDDPAAGAAVAVSPMERSLADLWARTAGPMGPEARAGLRRALDVMLESWLWELHNQAQHRVPDPVDYMEMRRRTFGSELTMMLCRLRHEGELPPEIYGTGTVRSLENSASDYACLINDLFSYQKEIEIEGELHNGVLVVQNFFGCDYRAAVAIVDDLMRSRLSQFLHVKEHELALLQEQFGLDSGGRAALDSYVRELEDWIAGILNWHRGVRRYGAEDVGSGAGSALRVDGPLALGMSAARIVDLLRAGAGAGPGGPRPMAGTPTGVAGPGVGTPTGAGRL

>TAC41_5657
MGPELTVPPIYSPIAPAIHPRHAEIDIRTAAWAETFRIGSEELRDRLVRQDIGTFAARILPEGREEVIALLADFVLWLFGVDDGHCEEGELGRRPGDLAGTLHRLLRVAQNPEAPMLTDDPLAAGLRDLRLRADRYGTSGQTARWVGTLREYFFSVVWEASHRRAGTVPDLNDYTLMRLYDGATSVVFPLLEMGHGYELQPHERDSTAVRAAEEMASFVITWDNDIFSYHKERKGTGYYLNALRVIEQDGLSPEQALDTAIAQRDRVMCLFMRLSAHLSQDGSPQLRQYLAGLASFIRGAQDWGISSIRYTTPDDPARIPSVFRDTPTDESPEPLDIPAVAWWWNLPTGRPGTVRPRSRTHGQQSKTLAQV

>TAC43_6916
MTQPFELPHFYMPYPARLNPHLDEARAHSTAWAREMGMLEGSGIWDQADLEAHDYGLLCAYTHPDCDGPALSLITDWYVWVFFFDDHFLDMYKRTQDRAAGKAHLDRLPLFMPLDPATPVPEPQNPVEAGLKDLWARTVPSMSPDWRRRFSVATEHLLNESMWELSNINEGRIANPVEYIEMRRKVGGAPWSAGLVEYATAEVPAAVAGSRPLRVLMETFADAVHLRNDLFSYQREVEEEGENSNGVLVLETFFGCTTQQAADTVNDILTSRLHQFEHTALTEVPAVALENGLTPAETAAIAAYTKGLQDWQSGGHEWHLRSSRYMNQGARSGSPWQLPSGPGTSAAHIGTLLAAAAQERLRAYSHVPYQKVGPSILPEFHMPFPLTLSPHLDAARRNLRTWCDQVGILQEGVWDEDKLRAYDLALCSAGLDPDATPEALDLSAQWLAFGTYGDDYYPLVYGHRRDLAAARLTTARLSACMPVEGEPALVPGNAMERSLIDLWARTTAEMTADQRRTLKAAVDTMTESWVWELSNQVQNRVPDPVDYLEMRRSTFGSDLTLSLCRMGHGPAIPPEVYRSGPVRSLENAAIDYACLLNDIFSYQKEIEYEGEIHNAILVVQNFFGIDYPTALGVVHDLTTQRMQQFEHVVAHELPVLYDDFELSQEARRAMDGYVLDLQNWLAGILNWHRSVDRYQDAWLSRRAHRFLPDRMPARPVLALG

>TAC43_3669
MQAFPHSTTESPTAVAVPPSLALPVIESRFPRRLHPYWPRLQEKTRHWLLEKRLMPAEKVREYADDLRYTDLMAGYYTDASEDVLQAIADYSAWFFVWDDRHDRDIVHGRVGDWRRLRHRLHAALDAPRHHLHHPDPLVAGFADSVLRLYGFLSRTWNQRFARHFHAVVEAYDREFRNRTRGYIPGVEEYLALRRLTFAHWIWTDLLEPGAGCELPESVRKHPAYRRAALLSQEFAAWYNDLCSLPKEIAGDEVHNLGISLITHEGLTLEEAVDTLRRRVEDCVEEFLDAEREALEFADALADGTFRGKELSSAVRICVGNMRNWFSSVYWFHHESGRYMVDSWDDRSTPPYVTNEAAGEK

>TAC43_2367
MLPWAWETGLVADARGERRLASMRLDVLAGGALPHAEVADVALTMQWAAFICWVDDQIDRRGLGSVPGELERFTMPLRGALVSDAGPPAAAPAHAVVLAGLWERTAAGMSACWRARFTADYTDFLDACEQEVALRRSGIRLPLAGYLELRRRTITLLPMLDVLERTGRAPLVEDPRVNARLRDLRRAVADVAGWANDLASAADDEAAGQDNLVALLARRYGCSAGEARLRATAMIEERRAGMRATAAALRAESYPPRDGRQALRRYVDLVETFMAATLHWLAVTGRFTCAPGPPTPHRSHVPRP

>TAC43_2999
MSSTSGVDQKAIPAQKGSRPRFHYPLPMPEPSHVPRDVAARAQVWKESYGWTEPVTDPDSAFPGIAMGWCLGRFSTPETSKAVLHAVGCLLEWSFAIDDEVLDHPDARSRSSEVIRLVSRITHVMESPGYRLPKDAPPLIAAIHDVMEQMRAQCTPTQVARVSTGLRCILASGVHKIHMDEPDEDEYLALRIHDVGGYTYASMIEMCGPAPIPDEVWNAPAVRALIGCAVLLVGVENDVVSYHKEKAEGQTSPNFVGILEATRGLSFDQAVAAAIETRDRLMLLFLRLRERLLPTAETPLRYLIDRLGQLIIANTEVTRCARRYNPPPAQRMAPEDVIRTPECWAPSLSTSDTSPLPYPSISWWWDHC

>TAC49_7040
MPQPFVMPDFYVPYPARLNPHVETARTHTRDWAREMGMLEGSGVWEQHDLDSHDYALLCAYTHPDCDSEALDLVTDWYTWVFFFDDHFLEVFKRTQDRAGSKAYLDRLPLFMPADPATGMPEPTNPVEAGLADLWRRTVPSMSGGWRVRFAEATEHLLYESLWELDNINGGRVANPVEYIEMRRKVGGAPWSAGLVEYAAGAEVPDRVAYSRPLRVLRDAFSDAVHLRNDLFSYQREVEDEGENSNGVLVLERFLGCTTQEAANAVNDLLTSRLQQFENTALTEVPLLAAEKGLGPEECAAVAAYAKGLQDWQSGGHEWHMRSSRYMNEGMVAGPSRLDGVIGTSALDIRTLFGRPAASRLRTLTHVPHQQVGPSLLPEFDLPYPLTLSPHHQEAKRRSEDWAERMGLLDDIWDRPLMDGFDLALCSAGLDPDATLEELELSAEWLTWGTYGDDYYPLVFGRPRDLAGAKRLTERLKSCMSVKDPAAGRALASHPMEVALADLWARTAGPMGPEARLQLRTALDAMLDSWLWELHNQAQHRVPDPVDYIEMRRTTFGSELTMLLCRLRHTEALPSEIYRTGTVRALEHSVSDYATLLNDLFSYQKEIEVEGEVHNGVLVLQKFFDCDYPTAVAMVDDLMRGRLRQYEHLKETEVPVLYEDFGLDQEGRAAFEAYLRELEDWLAGILNWHRSVRRYRAEDVHGGSGNPLVGRGPTGLGTAAARVASLIGSATR

>TAC49_2872
MLDLPFPPRSNPHQGSVAPHHQDWLLRHEGLAGVVDRTAYARWDVPRLAAFTSPYCAGDDLVLAADLLSFYFFFDDRFDSDLGRAPARVAEVCARLTALMHGDGPPPGARTPVEQAFADLWERSLRGMSARWRARSAYNWEWYFACHPAEAAGRLSGRLPDREGYLALRRGTAAMETLFDMVERLNRFELPQEVLHHPAFRRMRQLAADIPSFTNDVHSYAQELARGDVANLVMIVREERGGTPEEAAVQVMREAQTMVDRFVELSAEVPEICELLGLAPDAREAAHRYVDGLAAWIAGYHRWEVDTGRYGH

>TAC49_7078
MPIDVDFSLPFAAGRPLPRQVERAGRRGVDWATEHRLIRPTEAAIGYFLDMRLADVSTGFCPEADGPDLDVMTDVITWTAVCDDFFDGPAGDDPRFAEAAVLALSSVTGSAGPARVPPGIEALAGATADLWARMRAPMSPAWQARAARNWRRFLRSFLAEADARRARTVPDLAGYLALRRETMAMYVYLDAAERTGRYEVPERVLTDPVLLRLSTLQIDILAHCNDVHSLEHEEARGDTHNLVLVLEQESGRPRDEVIEEIRDRVGRLVVRFQRAADDIPSLCDRLSCDPAERAATYRHLTALTRQLRVTYDWSLATTRYTRRAASGRRPEYLKASTGRSGAVAGRAGLARTGLVPQQIGEAR

>TAC49_5056
MPEPGLSPLQSSLPTAAGHSAAHVLGLAAPPGEPLASAEAAAPVQAAAAAPPHPVPGWIPPGPTGLGTAGLSLARRAAVSAPPEPSAPAPVAGRPIPGLYFHPVPEPDPARVDEVSRRIKAWALDEVQLFPDDWEGEFDGFSVGRYMVACHPDAPTVEHLMLATRLMVAENAVDDCYCEDHGGSPIGLGGRLLLAHTALDPLHTTKEYQPAWAESLHADAPRRAYRSAMEYFVGQATPSQADRFRHDMARLHLGYLAEAAWSETDHVPEVWEYLAMRQFNNFRPCPTITDSVGGYELPADLHAQPAMQRVLALAGNATTIVNDLYSYTKELASPGKHLNLPVVIAEREGLSDKEGYLKAVEVHNDLMREFEAAAAELAAACPVPSVLRFLRGVAVWVDGNHYWHQTNTYRYSLPDFW

>TAC59_6374
MTQQPFELPHFYLPHPARLNPHLDEARAHSTVWAREMGMLEGSGVWEQSDLDAHDYGLLCAYTHPDCDGPALSLITDWYVWVFFFDDHFLERFKRTQDRVAGKAHLDRLPLFMPLDPATPMPEPENPVEAGLADLWTRTVPAMSADWRRRFAVATEHLLNESLWELSNINEGRIANPVEYIEMRRKVGGAPWSAGLVEYATAEVPAAVAGSRPLRVLMETFSDAVHLRNDLFSYQREVEDEGELSNGVLVLETFFGCTTQEAAELVNDVLTSRLHQFEHTAFTEVPAVALENGLTPPEAAAVGAYAKGLQDWQSGGHEWHMRSSRYMNGGTRPLAGWQALTGPGTSAADVGALLAAAAARRARPYTHVPFQKVGPSVIPDIRMPYPLALSPALEGSRRHLLAWSHRMGILGEGVWDEDKLASCDLPLCAAGLDPDATQDQLDLASDWLAFGTYGDDYYPLVYGHRRDLAAARLTTARLSACMPLDGEPVPPPGNAMERSLIDLWTRTTAGMTPEERRPLKAAVDKMTEAWVWELANQIQNRVPDPVDYLEMRRATFGSDLTLGLCRAGHGPAVPPEVYRSGPVRSLENAAIDYACLLNDVFSYQKEIEYEGEIHNAILVVQNFFGVDYPAALRVVQDLMNQRMRQFEHVVAHELPVVYDDFQLSDEARGIMCGYVTDLQNWMAGILNWHQQVPRYKAEYLAGRTHGFLPDRIPAPLLPLSPSPSGRVAVPAP

>TAC59_5890
MPQDVRFDLPFDTPVSRHLAPARERHLRWVRERGLVRSRAGFEEYRSWDLADAAARTYPYASADDMVVLMNWFSLAFLFDDQFDAGRPDRAERIAEVARELIATPLRPAGTPPRVECPITLAWAEVWGHLSDGMSLTWRSRFAASWGRFLVAHCEEVDLAAHGRAGSLSLDEYTAFRRRTVGIHHSIDAGERSRGFEVPAAAMAHPLMERMRDLAADTIGFMNDIHSFERERRRGDGHNLIAVLRRERDCSWPKAADEAFRMTTACLDEYVALQARVPAMCDELGLDAGERARVGLGVEAIQHWINGNYEWALTTGRYAAVKDGAVADAELAGRGSVDDLLSV

>TAC59_3355
MIEAAFPRQLHPYWPKLQERTRTWLLEKRLMPADKVAEYADGLCYTDLMAGYYLGAPEPVLQAIADYSAWFFVWDDRHDRDIVHGRTGAWRRLRDLLHTALDSPGDHLHHEDTLVAGFADSVRRLYAFLPGTWNARFARHFHAVIEAYDREFHNRTRGIVPGVEEYLELRRLTFAHWIWTDLLEPSAGCEFPDAVRQHPAYRRAALLSQEFAAWYNDLCSLPKEIAGDEVHNLGISLITHQGLTLEEAIAEVRRRVEESITEFLAVEQDALRFADGLADGTVRGEELSAAVRAGVGNMRNWFSSVYWFHHESGRYMVDSWDDRSTPPYVNNEAAGEK

>TAC59_3623
MSTSASGTAAYPLPGPPNPARSMRARREKTIPGLIHRPVPPADPGKAAEIDERLEAWARALDLFPPEWSGDFGQFQFGRAVALQHPEAADMERLTVAGKLLLAENIVDSCYCEEDEGRGGARRGLGGRLIVAQSALDPLHSTPEAEEEWRHGVQADGPLRSYHWALKDYAALATPSQTTRLVHDLARLHLGYLAEASWSETRHRPPIWEYLVMRQFNNFRPCLSIVDAVDGYELPEAVYARPEVQRITALACNATTIVNDLYSFTKELASDPEHLNLPQVVAANDRCGLKAAYLRSVDIHNQIMEAFETESALLSTTSPLVERYARGLADWVSGNHEWHATNSDRYSLPDYW

>TAC63_1452
MTQQPFQLPHFYLPHPARLNPHLDEARAHSTTWAREMGMLEGSGVWEQSDLDAHDYGLLCAYTHPDCDGPALSLITDWYVWVFFFDDHFLEKFKRSQDRLAGKAHLDRLPLFMPLDDATGMPEPENPVEAGLADLWTRTVPAMSADWRRRFAVATEHLLNESMWELSNINEGRIANPVEYIEMRRKVGGAPWSAGLVEYATAEVPAAVAGSRPLRVLMETFSDAVHLRNDLFSYQREVEDEGELSNGVLVLETFFDCTTQEAAELVNDVLTSRLHQFEHTAFTEVPAVALENGLTPPEVAAVAAYTKGLQDWQSGGHEWHMRSSRYMNKGERPTAGWQTLTGPGTSAADVGALLATAVAQRARPYTNVPFQKVGPSVIPDIRMPYPLELSPALEGARRHLSEWCLRMGILSEGVWDQDKLESCDLPLCAAGLDPDATQDQLDLASGWLAFGTYGDDYYPLVYGHRRDLAAARLTTARLSACMPLDGEPVPPPANAMERSLIDLWARTTAGMTPEERRPLKTAVDTMTEAWVWELSNQIQNRVPDPVDYLEMRRATFGSDLTLGLCRAGHGPAVPAEVYRTGPVRSLENAAIDYACLLNDVFSYQKEIEYEGEVHNAVLVVQNFFGVDYPAALGVVQDLMNQRMRQFEHVVAHELPVVYDDFQLSEEARAVMHGYVTDLQNWMAGILNWHRSVPRYKAEYLAGRTHGFLPDRIPAAPVPAMPVPVPRSSPVPTP

>TAC63_0907
MIEAEFPRQLHPYWPRLQETTRAWLLEKRLMSADKVEEYADGLCYTDLMAGYYLGAPDEVMQAIADYSAWFFVWDDRHDRDIVHGRPGAWRRLRGRLHTALDSPGDHLHHQDALVAGFADSVRRLYAFLPATWNARFARHFHAVIEAYDREFHNRTRRTVPGVEEYLELRRLTFAHWIWTDLLEPSSGCELPDAVRKHPAYRRAALLSQEFAAWYNDLCSLPKEIAGDEVHNLGISLITHHSLTLEEAVAEVRRRVEECITEFLAVEQEALRFADRLADGTVRGKELSGAVRANVGNMRNWFSSVYWFHHESGRYRVDSWDDRSTPPYVNNEAAGEK

>TAC63_0544
MREGAPLRGTGERGTVCAPDWVHAERRARAWAVAHHLVADGEEARRLARTGHGRMAGWLAPGAGPAELALLAQWGAFIASVDDGFDRHGQSPEQAGAVLDELLAVLGGDDGTRCPPSAAPVVRALADLWARTRIAARPGWRQRFCTLYRDFAEATVTELRLRSSGERLGLDDYVALRRRTITVLPMLAVVERARPAAVELDGLRDAAADIVAWANDLRSARREADEGAENLVGVLARHHRCSPARAAAHARAMLAERMDEFDRAARGDRAAPIRRVRDGSLAWQRETHRNAAGGGFLAADHERGVSALAQHLAVAVDAAGHVDDRCGSR

>TAC65_0172
MPQPFVMPDFYVPYPARLNPHVEAARTHTRAWARERGMLEGSGVWEEHDLDSHDYALLCAYTHPDCGEDALNLVTDWYTWVFFFDDHFLEVFKRTQDRAGSKAYLDRLPMFMPADPADLPEPTNPVEAGLADLWRRTVPAMSEGWRKRFSEATEHLLYESLWELDNINEGRVANPVEYIEMRRKVGGAPWSAGLVEYAAGAEVPDRVARSRPLCVLRDTFSDAVHLRNDLFSYQREVEEEGENSNGVLVLERFLGCTTQEAANAVNDLLTSRLHQFENTALTEVPPLAVEKGLTPEECAAVAAYAKGLQDWQSGGHEWHMRSSRYMNEGMVGGPSHLDGIVGTSALDVRNLFGRPAASRLRALTHVPHQYVGPSLLPEFDLPYPLALSPHHAEAKRRSGDWAERMGLLEGIWDRPMLDGFDLALCAAGLDPDATPEELELSSEWLVWGTYGDDHYPLVFGRARDLAGAKEQTERFKACMPLEEPALGAASAVNPMERSLADLWARTAGPMSPEARGQLRHALDAMLDGWLWELHNQAQHRVPDPVDYVEMRRSTFGSELTTLLCRLRHADALPAALHRTGTVRALERSVMDYATLLNDLFSYQKEVEVEGEVHNGVLVLQKFFDCDYPTAVAMVDDLMRGRLRQYEHVKKHEVPLLYEDFGLDEEGRAAFGAYLRELEDWLAGILNWHRNVRRYRAEDVRSGAGTPLLRHGPKGLGTSAARVTELLGAAPR

>TAC65_0078
MFHAAVLDLPFPPHSHPDREPAARLHREWLRRHEGLAGAVNRAVYERWEVPRLAAFTSPDCATGDLALAADLLGFYFLFDDGFDTGLGRAPARVAEVCTRLTALLHGDGPEPGARTPVERAFADLWERSARGMSARWRARSAYNWEWYFACHPAEAAGRLSGRLPDREGYLALRRGTAAMETLFDMVERLNRFEVPQEVLHHPTLRLMRQLAADIPSFTNDVHSYAQELARGDVANMVMIVREELGGTPEEAAAQVMREAQAMVDRFVELSAQVPGICDLLGLSPAGNEAARRYVDGLSSWIAGYHRWEVDTGRYGH

>TAC65_0412
MTVRTVEPPQLWMPHPLRVNPYLPNLHEESETWAREMGMLEGRGELPGQRPIWSRDKFHAMTVDQLTAWTLPDASLPALRLNHRFNIWALAWDDYFAAAFKQTGDLPGARLFTARLHAFLRPEADARLPEPANAVERGIADLQQHLFPPGLAHWRHDFNRALTRYVDAGVEELANSRTGRVPHLIDYAPFRRESFAAHTAPYSVELATGARVPEQIRHSRTVRALLDAFMDFMGLANDIASYEREVHEENDVNNLVVVVGTSLGIALHDAVPAALNLVNARLRDFEHLRRTEMPLLVRRAGLDRDERAEAEAWLRGACGFLSGIHAWYTGAPRYTSAPDGPFPG

>TAC65_5295
MPEPGPSPLRSCLPTAASHALTPPAAPAAPVLPAVPDGAPPLREGVPGAPPRPALERILRGPSGLGTAGLSLVPRAEPPAPERPTAPADPAEGRPIPGLYFHPVPEPDPARVAEVSRRVKEWAVDEVDLFPEDWEGEFDGFLVGRYMVACHPDAPTVDHLMVATRLMVAENAVDDCYCEDHGGSPVGLGGRLLLAHTALDPLHTTSAYQPQWAESLHADAPRRAYRSAMEYFVRQATPSQADRYRHDMARLHLGYLAEAAWAETDHLPEVWEYLAMRQFNNFRPCPTITDTVGGYELPADLHARPDMQRVLALAGNASTIVNDLYSYTKELATPGRHLNLPVVLAARESLSEKDAYLKAVEVHNDLMRDFESEAAALAAACPVPSVLRFLRGVAVWVDGNHHWHRTNTYRYSLPDFW

>TAC66_1249
MTQPFELPHFYTPYPARLNPHVDEARAHTTQWARGMGMLEGSGIWEQSDLDAHDYGLLCAYTHPECDGPALSLITDWYVWVFFFDDHFLETFKRSQDRAGGKAYLDRLPLFMPLDLATAVPEPQNPVEAGLADLWARTVPSMSMGWRKRFAESTEHLLNESMWELSNINEGRIANPVEYIEMRRKVGGAPWSAGLVEYATAEVPEQVARSRPMRVLMETFSDAVHLRNDLFSYQREVEEEGELSNGVLVLETFFGCTTQQAADTVNDVLSSRLYQFDHTALTEVPALALEKGLTPDEVRAVTAYTQGLQDWQSGGHEWHLRSSRYMNAGALETSPLKGLTGPGTSAADVGALLAAAGAERLRAYTHVPFQKVGPSRLPDFYMPFEVRLNADLDGARRRITPWAHSMGILQEGVWDEDKLAAYDLPLCSAGLDPDGTSEALDLSAQWLVWGTYGDDYYPMVFGNRRDLAAAKLCTARLSACMPVAGEEIPPPANAMERGLADLWLRTTATMTPDARRTMRASVEVMTESWVWELSNQLQNRIPDPVDYLEMRRATFGSDLTMSLCRLGHGPAVPPEVYRSGPVRALENAAIDYGMLINDVFSYQKEIEYEGEVHNLILVVQNFFGCDYPKALGIVHDLMTQRMRQFQHVAAHEFPVLYEDFDLSAEAREVMEGYVVELQNWMAGILKWHYDCRRYGAADLARRAHGFVPGQLPELPFGGVWRPATAKAF

>TAC66_7137
MPQDVRFDLPFATPVSAHLEYAQARHLRWVWDKGLVRSNAGFEEYRSWDLPQAAARTYPHASADDMVVLMNWFSLAFLFDDQFDSGRPDRADRIAEVARELIVTPLRPAGITPRVVCPITVAWAEVWAHLSDGMSLTWRTRFAASWGRFLVAHTEEVDLASRGLAGTLDLQEYAAFRRRTVGIHHSIDAGERSRGFEVPAEAEAHPLMERMRDLAADTIGFMNDIHSFEREKRRGDGHNLIAVLHRERRCSWQEAADEAFRMTSDCLAEYLELESQVPKMCDELGLNEEERDRVRMGVEAIQHWINGNYEWALTSGRYAADKETPASQAELAGKGSLDDLLAV

>TAC66_6822
MPAFSQSTSTTYTAALVPPALSLPVIEAEFPRQLHPYWPRLQENTRAWLLEMGLMSAAKVEAYADGLCYTDLMAGYYIGAPDEVLQAIADYSAWFFVWDDRHDRDVIHGRPAAWELLRIRLHTALDSPKEHLHHQDPVVAGFADSVLRLYSFLGEGWNARFAEHFHAVIEAYDQEFHNRAAGIVPTVEEYLELRRNTFAHWIWLDLLEPSAGYELPVAVRENSAYQRAALLCQDFAAWYNDLCSLPKEIAGDEVHNLGISLIHHEGMRLEESVKEVRRRVEECVTEFLDAEQEVLRYAARIDNGSVRGAELAAAVRACLFNMRNWFSSVYWFHHESGRYMVDSWDDRTTPPYVNNEAAGEK

>TAC66_3356
MSAPPVSHPGPRLPGPPNLARATTGRRGGAVPGLRYRPAVPADPEKAAEIDRRLEDWARALDLFPQSWTGDFAGFQCGRAVVLQHPGAISLDHLMAAGKLLLAENVVDDCYCEEVEGRGGAARGLGGRLVIAQSALDPYHGTPELEEEWRRGMEADGPLRSYHHALRDYRELATPSQSDRIVHDLARLHMGYLAEAAWSEIRYVPQTWEYLVMRQFNNFRPCLSIVDAVDGYELPAALYARSEIQRITALACNATTIVNDLYSFTKELASDPTHLNLPQVVAANERCGLKAAYLRSVEIHNRIMEAFEEESAALSATSPLVARYAEGLAAWVSGNHEWHATNSHRYHLPNYW
