# Supplementary material for: Genome Mining of Terpene Synthases from Fourteen Streptomyces Strains
Source: Microorganisms. 2025 Jun 25;13(7):1479. doi: 10.3390/microorganisms13071479 (PMC12298776; doi:10.3390/microorganisms13071479)
Supplement: Supplementary file 1 [file microorganisms-13-01479-s001.zip › File S4.txt]

 M0001
6    -4.026911    1.013383    -2.263764
6    -2.831194    0.429235    -1.504872
6    -3.318411    -0.208994    -0.184498
6    -2.186769    -0.696324    -2.344805
6    -1.795686    1.482141    -1.169394
6    -1.816760    2.767807    -1.525001
6    -1.022848    -1.374023    -1.621775
6    -1.297157    -1.687838    -0.165694
6    -2.328630    -1.134883    0.498751
6    -2.643259    -1.366000    1.959573
6    -2.230969    -0.183018    2.875483
6    -0.743902    0.012846    2.946489
6    -0.027336    1.094276    2.605348
6    1.477851    1.097927    2.717657
6    -0.608772    2.386288    2.091175
6    -0.287960    -2.645764    0.442871
6    1.083541    -2.030390    0.571138
6    2.185713    -2.288086    -0.147618
6    3.474341    -1.554568    0.155118
6    3.932414    -0.580486    -0.959019
6    2.257719    -3.276598    -1.284249
6    2.929968    0.505278    -1.232520
6    2.998881    1.797064    -0.876326
6    1.895211    2.757889    -1.240308
6    4.137927    2.418411    -0.108090
1    -4.752317    0.224335    -2.490832
1    -4.537667    1.782613    -1.673407
1    -3.714782    1.463868    -3.212535
1    -4.240978    -0.776824    -0.385473
1    -3.614671    0.590402    0.507525
1    -2.964619    -1.442154    -2.558286
1    -1.851913    -0.296240    -3.309640
1    -0.973231    1.128046    -0.549827
1    -1.028789    3.447594    -1.213945
1    -2.610246    3.197757    -2.129201
1    -0.757760    -2.302441    -2.146394
1    -0.120915    -0.748182    -1.680346
1    -3.727468    -1.512499    2.068433
1    -2.171700    -2.278458    2.335944
1    -2.734072    0.729684    2.542559
1    -2.617335    -0.395003    3.883304
1    -0.193433    -0.854569    3.315897
1    1.855399    0.186522    3.192236
1    1.937995    1.177793    1.722942
1    1.830856    1.958474    3.302629
1    -1.677992    2.331683    1.880809
1    -0.442875    3.196227    2.815466
1    -0.106889    2.689699    1.164518
1    -0.611861    -2.971735    1.435778
1    -0.247940    -3.546948    -0.181479
1    1.150752    -1.265317    1.340116
1    3.363199    -0.986115    1.085010
1    4.278960    -2.287641    0.317240
1    4.901626    -0.161395    -0.670637
1    4.109063    -1.148758    -1.882425
1    1.345411    -3.866751    -1.393995
1    2.432249    -2.764697    -2.240088
1    3.097550    -3.970429    -1.144653
1    2.036816    0.182325    -1.767461
1    2.271554    3.564370    -1.885553
1    1.072437    2.259781    -1.760050
1    1.487064    3.246400    -0.344478
1    3.772799    2.839464    0.838753
1    4.936658    1.712262    0.128507
1    4.577056    3.253419    -0.670985

 M0002
6    -1.598450    0.245913    1.833103
6    -2.804062    -0.462094    1.179878
6    -3.171796    0.250399    -0.141260
6    -2.452662    -1.915444    0.836168
6    -3.980751    -0.349305    2.122642
6    -4.670785    -1.342818    2.683329
6    -1.268813    -1.994110    -0.128353
6    -1.335205    -1.011044    -1.278127
6    -2.200468    0.019704    -1.284413
6    -2.337364    1.031090    -2.400843
6    -1.749560    2.428105    -2.071365
6    -0.258607    2.409556    -1.896243
6    0.460431    2.759985    -0.819586
6    1.964458    2.635195    -0.814473
6    -0.118683    3.296227    0.464450
6    -0.308185    -1.289416    -2.361750
6    1.091941    -0.966526    -1.897216
6    2.059658    -1.812207    -1.514619
6    3.408068    -1.277544    -1.083171
6    3.740846    -1.496071    0.414054
6    1.917061    -3.313231    -1.473377
6    2.807164    -0.769841    1.341654
6    3.070935    0.316312    2.084929
6    2.020060    0.916157    2.985519
6    4.393768    1.039821    2.113852
1    -0.763419    0.333335    1.132521
1    -1.869646    1.258164    2.153163
1    -1.261116    -0.306741    2.717320
1    -3.263270    1.328861    0.048273
1    -4.175284    -0.074440    -0.456729
1    -2.226694    -2.480391    1.748787
1    -3.329716    -2.388585    0.376050
1    -4.271550    0.679320    2.348113
1    -5.505149    -1.142020    3.350105
1    -4.438218    -2.388731    2.505231
1    -0.324078    -1.839238    0.412186
1    -1.198184    -3.012857    -0.534362
1    -1.877007    0.670627    -3.325384
1    -3.406551    1.163372    -2.622006
1    -2.009827    3.098706    -2.903542
1    -2.247147    2.835598    -1.186475
1    0.290869    2.046289    -2.766814
1    2.352624    2.338496    -1.794184
1    2.441427    3.583811    -0.531683
1    2.286788    1.883406    -0.081060
1    -1.209873    3.329467    0.467530
1    0.199226    2.682131    1.315364
1    0.251424    4.313107    0.655842
1    -0.383979    -2.343480    -2.655482
1    -0.517179    -0.700961    -3.259990
1    1.303289    0.098450    -1.844509
1    4.194119    -1.767946    -1.677143
1    3.465247    -0.204562    -1.296858
1    3.703571    -2.571712    0.635137
1    4.777883    -1.189119    0.581355
1    0.988549    -3.664163    -1.928653
1    2.755465    -3.798678    -1.990470
1    1.932069    -3.682541    -0.439277
1    1.798193    -1.179555    1.394844
1    1.067350    0.385183    2.911938
1    2.345094    0.895484    4.035302
1    1.843717    1.971791    2.737983
1    5.151660    0.585514    1.472424
1    4.262378    2.081480    1.789939
1    4.792956    1.080251    3.136527

 M0003
6    -0.639531    2.188856    -1.541714
6    -1.048783    2.855240    -0.210109
6    -2.297261    2.146575    0.359402
6    0.064826    2.726029    0.839318
6    -1.412075    4.293233    -0.504369
6    -0.847285    5.392902    -0.004933
6    0.399542    1.263640    1.141881
6    -0.806754    0.356122    1.267091
6    -2.038867    0.752244    0.899408
6    -3.283194    -0.103431    0.975582
6    -3.748529    -0.652111    -0.398896
6    -2.716879    -1.500987    -1.094506
6    -2.568830    -2.830918    -1.004454
6    -1.482964    -3.551148    -1.764067
6    -3.430057    -3.721124    -0.145369
6    -0.464179    -1.028989    1.787810
6    0.446736    -1.758050    0.832366
6    1.724897    -2.121132    1.007566
6    2.475011    -2.813907    -0.108111
6    3.682736    -2.007761    -0.645084
6    2.518837    -1.875848    2.265947
6    3.277476    -0.700822    -1.265252
6    3.630660    0.541810    -0.904995
6    3.133001    1.741983    -1.671439
6    4.530511    0.882295    0.255753
1    -0.453190    1.118998    -1.409854
1    -1.435915    2.301425    -2.287033
1    0.266464    2.652047    -1.944565
1    -3.069855    2.099953    -0.420421
1    -2.729003    2.767007    1.159780
1    0.968002    3.252167    0.506283
1    -0.269393    3.223382    1.758998
1    -2.235157    4.406665    -1.213690
1    -1.193051    6.382637    -0.291227
1    -0.024702    5.356977    0.703443
1    1.065370    0.852808    0.371240
1    0.984247    1.208020    2.071887
1    -3.147561    -0.949310    1.654265
1    -4.102250    0.501781    1.391555
1    -4.677730    -1.211892    -0.243564
1    -4.008259    0.191096    -1.051239
1    -2.007541    -0.957053    -1.717611
1    -0.883470    -2.862526    -2.368144
1    -0.806497    -4.079953    -1.078458
1    -1.908373    -4.311780    -2.433526
1    -3.884621    -4.523285    -0.742565
1    -2.818091    -4.214321    0.622623
1    -4.230993    -3.180563    0.364058
1    0.007290    -0.928480    2.773265
1    -1.369580    -1.626383    1.928630
1    -0.014086    -1.967428    -0.130038
1    2.848300    -3.786801    0.245785
1    1.788014    -3.020405    -0.937936
1    4.412196    -1.860414    0.156784
1    4.184748    -2.625375    -1.404181
1    3.283048    -1.105035    2.105109
1    1.897639    -1.548979    3.102548
1    3.049920    -2.786300    2.574261
1    2.600346    -0.799195    -2.116133
1    3.970483    2.304366    -2.107794
1    2.453593    1.457068    -2.480168
1    2.600795    2.438966    -1.010761
1    4.935995    0.004067    0.762284
1    5.375899    1.500129    -0.076164
1    3.982691    1.477711    0.999311

 M0004
6    1.330943    -1.880450    -1.481374
6    1.941174    -2.339508    -0.138554
6    2.849467    -1.239368    0.425762
6    0.833916    -2.596108    0.907928
6    2.678576    -3.634999    -0.390970
6    3.982547    -3.875186    -0.249860
6    0.001429    -1.342092    1.183265
6    0.812724    -0.067019    1.287967
6    2.108806    -0.014143    0.930214
6    2.972710    1.225211    0.989825
6    3.232937    1.872059    -0.395923
6    1.978335    2.296262    -1.114196
6    1.364554    3.485978    -1.033732
6    0.105923    3.772753    -1.813595
6    1.838188    4.623523    -0.165546
6    0.001491    1.120681    1.775583
6    -1.097950    1.461603    0.801518
6    -2.424517    1.375582    0.971625
6    -3.357598    1.733165    -0.163634
6    -4.199969    0.541315    -0.680649
6    -3.096493    0.920789    2.242706
6    -3.356523    -0.549192    -1.277566
6    -3.240459    -1.826683    -0.886276
6    -2.353249    -2.789238    -1.635946
6    -3.951826    -2.436535    0.294690
1    0.761604    -0.954068    -1.362765
1    2.124794    -1.702774    -2.215232
1    0.659653    -2.643929    -1.888839
1    3.574895    -0.937581    -0.341243
1    3.450232    -1.648522    1.251997
1    0.181846    -3.415599    0.578519
1    1.317425    -2.933097    1.833974
1    2.035706    -4.445476    -0.742024
1    4.401191    -4.853062    -0.472577
1    4.684385    -3.117785    0.087134
1    -0.762096    -1.207036    0.405529
1    -0.569866    -1.478560    2.113409
1    2.541623    1.984349    1.647240
1    3.946969    0.954375    1.423165
1    3.908256    2.723070    -0.251030
1    3.776082    1.158173    -1.027568
1    1.520603    1.535861    -1.746293
1    -0.200343    2.915387    -2.421588
1    -0.724836    4.027432    -1.141098
1    0.243928    4.634174    -2.481887
1    2.775975    4.406750    0.351053
1    1.977319    5.538304    -0.757578
1    1.082649    4.858851    0.596972
1    -0.414069    0.883361    2.762741
1    0.638214    2.001025    1.902686
1    -0.729786    1.781387    -0.170375
1    -4.051890    2.522022    0.162856
1    -2.777586    2.146120    -0.998034
1    -4.833225    0.160878    0.126300
1    -4.885053    0.926216    -1.450146
1    -2.404558    0.842293    3.083931
1    -3.898394    1.614836    2.527912
1    -3.564557    -0.062958    2.111067
1    -2.763775    -0.236407    -2.139539
1    -1.819278    -2.298976    -2.455321
1    -1.608716    -3.241532    -0.967702
1    -2.940091    -3.618649    -2.055296
1    -4.642348    -1.748732    0.786914
1    -4.521094    -3.325026    -0.010403
1    -3.222616    -2.775494    1.043559

 M0005
6    -4.176252    1.657026    -0.790685
6    -2.755873    1.083800    -0.796481
6    -2.817582    -0.453704    -0.942425
6    -1.981438    1.628977    -2.018407
6    -1.998633    1.417407    0.471704
6    -2.412161    2.192802    1.476236
6    -0.565002    1.059112    -2.110255
6    -0.492909    -0.435997    -1.882202
6    -1.517717    -1.121747    -1.344118
6    -1.479765    -2.612012    -1.076048
6    -0.793805    -2.969907    0.266632
6    -1.524262    -2.445151    1.469326
6    -1.108720    -1.521886    2.348938
6    -1.987624    -1.099044    3.498857
6    0.228549    -0.827107    2.293658
6    0.831691    -1.069590    -2.276011
6    1.947087    -0.664681    -1.341846
6    2.773504    -1.454224    -0.640936
6    3.847741    -0.897645    0.273754
6    4.039874    0.627960    0.317379
6    2.759879    -2.962922    -0.680239
6    2.939475    1.368143    1.030097
6    2.303355    2.487453    0.654239
6    1.246388    3.111562    1.530940
6    2.563723    3.233104    -0.630537
1    -4.689879    1.404687    -1.724991
1    -4.765576    1.251752    0.039708
1    -4.165169    2.748889    -0.699383
1    -3.587158    -0.709624    -1.688574
1    -3.162810    -0.889161    0.002978
1    -2.542135    1.355294    -2.922475
1    -1.946361    2.724635    -1.979478
1    -1.018613    0.953025    0.549437
1    -1.780148    2.366201    2.343023
1    -3.381871    2.681949    1.483453
1    -0.137585    1.294263    -3.095393
1    0.086843    1.566987    -1.384919
1    -2.507212    -3.000104    -1.063377
1    -0.962844    -3.146530    -1.880797
1    -0.732744    -4.066569    0.333420
1    0.231952    -2.598352    0.243030
1    -2.517919    -2.871807    1.621913
1    -2.912499    -1.683064    3.542524
1    -1.466354    -1.209336    4.460023
1    -2.257866    -0.038792    3.402393
1    0.756766    -0.971195    1.349656
1    0.101463    0.253008    2.437160
1    0.880262    -1.171459    3.109898
1    0.747123    -2.155004    -2.337045
1    1.086526    -0.720999    -3.290254
1    2.058660    0.408048    -1.224990
1    3.653830    -1.261142    1.295891
1    4.805568    -1.358332    -0.011155
1    4.983774    0.815780    0.850990
1    4.189390    1.006816    -0.698796
1    1.984507    -3.373640    -1.329467
1    3.727943    -3.346581    -1.030368
1    2.607345    -3.375794    0.326246
1    2.657400    0.930767    1.989175
1    1.098691    2.544025    2.455348
1    1.518233    4.141112    1.803545
1    0.281797    3.168487    1.010671
1    3.290835    2.738485    -1.278300
1    1.632570    3.357633    -1.199694
1    2.936119    4.245260    -0.420452

 M0007
6    4.177116    0.037245    -1.461160
6    3.396871    -0.059315    -0.133211
6    2.599403    1.244411    0.102342
6    2.383608    -1.210368    -0.175825
6    4.396696    -0.208526    0.991690
6    4.475827    -1.199259    1.880688
6    1.351848    -1.030897    -1.288563
6    0.819055    0.377809    -1.425580
6    1.387728    1.421425    -0.795440
6    0.885144    2.845122    -0.863001
6    0.333959    3.371726    0.487991
6    -0.827499    2.565304    0.996294
6    -2.122421    2.915920    1.022723
6    -3.167027    1.971535    1.562893
6    -2.668891    4.232922    0.532688
6    -0.406971    0.462252    -2.320153
6    -1.644119    -0.008621    -1.594404
6    -2.273515    -1.186875    -1.713510
6    -3.473278    -1.503910    -0.848901
6    -3.181963    -2.543063    0.264146
6    -1.865055    -2.284677    -2.664507
6    -2.283253    -1.996266    1.335368
6    -1.071452    -2.418917    1.722465
6    -0.340773    -1.724269    2.846257
6    -0.344088    -3.601058    1.134160
1    3.512570    0.292381    -2.291856
1    4.948013    0.814343    -1.399862
1    4.673749    -0.912484    -1.689324
1    3.268545    2.108511    -0.021478
1    2.280175    1.271091    1.154718
1    2.899321    -2.171318    -0.294616
1    1.863408    -1.244843    0.788124
1    5.117481    0.609578    1.057663
1    5.237430    -1.199827    2.655891
1    3.793608    -2.044443    1.876461
1    1.776222    -1.341799    -2.256107
1    0.507001    -1.706845    -1.109503
1    1.714795    3.500478    -1.167396
1    0.099070    2.958365    -1.613481
1    1.140107    3.351235    1.233772
1    0.062903    4.424348    0.360817
1    -0.571971    1.567005    1.352063
1    -2.721273    1.037421    1.914844
1    -3.718739    2.426466    2.397379
1    -3.913214    1.724046    0.794484
1    -1.900234    4.900663    0.137964
1    -3.408806    4.066088    -0.262188
1    -3.195431    4.760601    1.339824
1    -0.568332    1.485344    -2.672598
1    -0.225788    -0.146959    -3.213801
1    -2.016795    0.697741    -0.854416
1    -3.845873    -0.585223    -0.380025
1    -4.286665    -1.893895    -1.477782
1    -4.143386    -2.825888    0.717283
1    -2.774130    -3.456857    -0.178596
1    -1.041925    -1.997116    -3.321591
1    -1.547722    -3.183314    -2.119054
1    -2.713349    -2.586426    -3.293696
1    -2.695794    -1.131637    1.856812
1    -0.912095    -0.877547    3.239773
1    -0.141633    -2.417389    3.675797
1    0.636934    -1.348513    2.516605
1    -0.877301    -4.060682    0.299082
1    0.650526    -3.306155    0.777140
1    -0.183095    -4.374457    1.898175

 M0008
6    -0.693266    4.711352    0.063460
6    -0.487149    3.185340    0.078880
6    0.994076    2.872312    0.349926
6    -1.319554    2.559675    1.220983
6    -0.986000    2.633613    -1.241037
6    -0.357474    1.811712    -2.081290
6    -1.123345    1.046180    1.296673
6    0.328818    0.627462    1.238232
6    1.294158    1.461442    0.813050
6    2.755085    1.077705    0.721932
6    3.125922    0.441797    -0.641607
6    4.564245    0.009377    -0.701512
6    5.045450    -1.226166    -0.497945
6    6.527348    -1.502734    -0.554424
6    4.194541    -2.433933    -0.193115
6    0.571966    -0.824581    1.608834
6    0.006598    -1.732956    0.544078
6    -1.050228    -2.553330    0.623878
6    -1.507806    -3.322648    -0.594756
6    -2.964123    -3.006731    -1.012552
6    -1.875873    -2.762614    1.867914
6    -3.180743    -1.544014    -1.280860
6    -4.097447    -0.725783    -0.742717
6    -4.167895    0.726567    -1.144000
6    -5.130483    -1.135117    0.276761
1    -0.425434    5.147034    1.033272
1    -0.072562    5.183442    -0.706895
1    -1.739600    4.965684    -0.143821
1    1.368168    3.576259    1.109722
1    1.582022    3.089654    -0.553086
1    -1.004968    3.023784    2.165858
1    -2.382588    2.799264    1.086863
1    -1.994886    2.962544    -1.496614
1    -0.830260    1.484383    -3.003839
1    0.636048    1.423130    -1.883795
1    -1.571280    0.660508    2.223792
1    -1.667244    0.550717    0.481631
1    3.376825    1.970546    0.873931
1    3.035902    0.375592    1.512942
1    2.452018    -0.400081    -0.825054
1    2.928783    1.171805    -1.438093
1    5.284577    0.807230    -0.888604
1    7.102924    -0.598038    -0.773662
1    6.888485    -1.915710    0.397910
1    6.760221    -2.251428    -1.324620
1    3.124637    -2.216704    -0.162262
1    4.358747    -3.223801    -0.939021
1    4.475536    -2.863852    0.778158
1    1.642448    -1.025833    1.719994
1    0.109227    -1.032657    2.580508
1    0.501712    -1.643271    -0.423676
1    -0.838194    -3.104882    -1.435703
1    -1.437058    -4.404017    -0.403017
1    -3.182883    -3.584267    -1.922973
1    -3.653436    -3.375750    -0.247435
1    -1.402175    -2.358865    2.765210
1    -2.856912    -2.281562    1.768094
1    -2.062055    -3.831692    2.035534
1    -2.484356    -1.108538    -1.999597
1    -3.395668    0.983182    -1.873470
1    -5.149579    0.969584    -1.574586
1    -4.037864    1.382320    -0.271914
1    -5.072746    -2.189427    0.555282
1    -5.023423    -0.536507    1.191883
1    -6.144029    -0.943345    -0.101552

 M0012
6    -2.168722    2.390119    -1.322580
6    -0.941243    2.551817    -0.402868
6    -1.192348    1.827895    0.940848
6    0.300430    1.919006    -1.045660
6    -0.757411    4.024879    -0.114082
6    0.317808    4.772934    -0.364355
6    0.125497    0.420779    -1.292353
6    -0.508073    -0.322293    -0.139314
6    -1.097555    0.315939    0.885149
6    -1.688356    -0.374736    2.094891
6    -3.227786    -0.555456    2.021086
6    -3.632738    -1.642388    1.067468
6    -4.272788    -1.534933    -0.105587
6    -4.553064    -2.756148    -0.946078
6    -4.772977    -0.242872    -0.697501
6    -0.359421    -1.832171    -0.229799
6    0.992201    -2.263184    0.281913
6    2.078797    -2.611479    -0.421920
6    3.375530    -2.929413    0.288630
6    4.422598    -1.791341    0.198798
6    2.136637    -2.688802    -1.926985
6    4.007181    -0.567523    0.964592
6    3.871975    0.693483    0.529995
6    3.484230    1.797737    1.483859
6    4.114860    1.144603    -0.888190
1    -2.418529    1.335290    -1.460551
1    -3.045932    2.885813    -0.890247
1    -1.978940    2.837050    -2.304938
1    -2.180008    2.118407    1.328122
1    -0.469814    2.196366    1.685350
1    0.545895    2.428624    -1.985589
1    1.150309    2.066072    -0.370923
1    -1.621416    4.496433    0.359693
1    0.341481    5.828236    -0.105992
1    1.212385    4.372407    -0.832444
1    -0.471345    0.247245    -2.201391
1    1.106857    -0.025729    -1.497440
1    -1.224615    -1.352315    2.263175
1    -1.457820    0.229137    2.983527
1    -3.588087    -0.811067    3.027733
1    -3.692855    0.400955    1.761102
1    -3.330618    -2.644434    1.378796
1    -4.187028    -3.671473    -0.470695
1    -5.630001    -2.872866    -1.131585
1    -4.075833    -2.669927    -1.932379
1    -4.529332    0.631873    -0.092193
1    -4.346807    -0.086019    -1.697312
1    -5.863774    -0.275333    -0.827314
1    -1.147215    -2.331449    0.339537
1    -0.498986    -2.136008    -1.273749
1    1.091556    -2.221800    1.367256
1    3.176915    -3.136694    1.347429
1    3.818400    -3.841243    -0.136570
1    5.366104    -2.171518    0.618288
1    4.628927    -1.559416    -0.850538
1    1.173611    -2.491909    -2.402447
1    2.856185    -1.964299    -2.331386
1    2.479762    -3.680946    -2.250358
1    3.795840    -0.754967    2.019376
1    3.302846    1.416321    2.493434
1    4.274773    2.559356    1.543398
1    2.578035    2.320586    1.150828
1    4.368476    0.324077    -1.562904
1    3.226682    1.648455    -1.290576
1    4.932358    1.877994    -0.927245

 M0018
6    1.217597    3.897677    0.733836
6    1.150607    2.473707    0.152094
6    1.678313    1.475219    1.199724
6    -0.316643    2.105201    -0.155742
6    1.932379    2.458644    -1.146570
6    2.815621    1.548342    -1.556177
6    -0.436541    0.681864    -0.695169
6    0.317390    -0.334164    0.134198
6    1.255837    0.029896    1.026233
6    1.934451    -0.924131    1.986861
6    3.448384    -1.135323    1.749353
6    3.744031    -1.707172    0.391354
6    4.689781    -1.329985    -0.481715
6    4.820142    -2.010907    -1.821546
6    5.688666    -0.225963    -0.244431
6    -0.117129    -1.767896    -0.121905
6    -1.452796    -2.053460    0.516012
6    -2.633716    -2.257890    -0.085192
6    -3.885573    -2.451652    0.740330
6    -4.971727    -1.381813    0.473762
6    -2.836694    -2.289857    -1.579214
6    -4.477735    0.013327    0.732777
6    -4.490522    1.070680    -0.092194
6    -3.958580    2.409347    0.356399
6    -5.027890    1.061237    -1.501304
1    0.589766    3.979751    1.628911
1    2.244985    4.160986    1.011577
1    0.865272    4.637870    0.005445
1    1.350613    1.810047    2.196585
1    2.774572    1.535779    1.223769
1    -0.895995    2.194167    0.772664
1    -0.744436    2.821746    -0.869200
1    1.697142    3.294472    -1.809485
1    3.303860    1.639483    -2.523625
1    3.066894    0.674049    -0.965281
1    -1.494349    0.390524    -0.726814
1    -0.072770    0.642624    -1.732629
1    1.808552    -0.531109    3.006883
1    1.441085    -1.900175    1.979645
1    3.984350    -0.194476    1.905630
1    3.811313    -1.822720    2.528748
1    3.091907    -2.530693    0.095119
1    4.084616    -2.811780    -1.945047
1    4.679672    -1.290182    -2.639377
1    5.822615    -2.440986    -1.954278
1    5.556479    0.276798    0.715797
1    6.712977    -0.621789    -0.278419
1    5.619488    0.533619    -1.034459
1    -0.163785    -1.920690    -1.206392
1    0.628906    -2.475526    0.252866
1    -1.437973    -2.031384    1.606609
1    -4.322858    -3.439320    0.529889
1    -3.625782    -2.439851    1.805909
1    -5.348583    -1.486783    -0.547795
1    -5.823241    -1.598226    1.135844
1    -3.376127    -1.397017    -1.919680
1    -1.898246    -2.336905    -2.135469
1    -3.445707    -3.156575    -1.868607
1    -4.049082    0.160786    1.725844
1    -3.545740    2.365525    1.368969
1    -3.169046    2.766318    -0.317294
1    -4.750159    3.171979    0.341776
1    -5.419717    0.089773    -1.809971
1    -5.834662    1.798770    -1.612466
1    -4.242726    1.351551    -2.212842

 M0019
6    -4.233165    -0.105298    1.846091
6    -3.388047    -0.008137    0.560562
6    -2.504724    1.251824    0.625657
6    -2.443850    -1.216031    0.459588
6    -4.338515    0.104035    -0.618271
6    -4.765408    -0.883474    -1.405302
6    -1.532125    -1.148239    -0.767669
6    -1.022930    0.235196    -1.104252
6    -1.462829    1.338954    -0.474054
6    -0.970074    2.741532    -0.742579
6    -0.177297    3.355770    0.440790
6    1.079966    2.595570    0.756018
6    2.345177    2.962968    0.500857
6    3.500676    2.068420    0.874056
6    2.750062    4.253218    -0.166150
6    0.025834    0.223106    -2.204802
6    1.373923    -0.206920    -1.678319
6    1.964211    -1.405160    -1.797562
6    3.303851    -1.665000    -1.144818
6    3.217279    -2.566934    0.113663
6    1.376437    -2.580299    -2.538723
6    2.519371    -1.879538    1.250968
6    1.384183    -2.218485    1.877618
6    0.840973    -1.361755    2.995330
6    0.565930    -3.446798    1.570820
1    -3.586341    -0.146714    2.731294
1    -4.895261    0.762372    1.951739
1    -4.857226    -1.005253    1.830471
1    -2.011585    1.284983    1.609359
1    -3.143881    2.146119    0.590674
1    -1.831312    -1.225799    1.369385
1    -3.009375    -2.156105    0.462199
1    -4.737679    1.106837    -0.781750
1    -5.487644    -0.702330    -2.196759
1    -4.418454    -1.907629    -1.296977
1    -0.669274    -1.809111    -0.619309
1    -2.057359    -1.539526    -1.650424
1    -0.335289    2.784154    -1.631019
1    -1.837921    3.388913    -0.938359
1    0.040302    4.401497    0.202520
1    -0.821919    3.372329    1.330233
1    0.923987    1.618563    1.213778
1    3.159326    1.155573    1.368932
1    4.080077    1.777777    -0.013843
1    4.199888    2.584367    1.546824
1    1.902036    4.884495    -0.439511
1    3.412254    4.838037    0.487082
1    3.322263    4.045782    -1.080855
1    -0.314419    -0.453482    -2.997918
1    0.123767    1.211119    -2.664357
1    1.884159    0.557729    -1.095011
1    3.979221    -2.146148    -1.866897
1    3.768127    -0.713183    -0.859846
1    2.736609    -3.516097    -0.142245
1    4.243966    -2.815648    0.419460
1    1.165428    -3.413127    -1.854738
1    0.443619    -2.338654    -3.052015
1    2.086811    -2.962544    -3.284261
1    3.016503    -0.968576    1.586318
1    1.488131    -0.503090    3.200505
1    -0.158714    -0.978875    2.748993
1    0.732540    -1.939481    3.923911
1    0.955558    -4.022213    0.728216
1    0.527989    -4.112208    2.444655
1    -0.472364    -3.176014    1.342444

 M0020
6    2.955496    0.299139    -1.724856
6    3.800383    -0.334633    -0.597178
6    3.418321    0.285778    0.754181
6    3.524067    -1.850876    -0.502210
6    5.257072    -0.129131    -0.945647
6    6.171137    0.565053    -0.266966
6    2.052123    -2.143645    -0.209323
6    1.439324    -1.245357    0.843880
6    2.053729    -0.128492    1.274808
6    1.489254    0.821963    2.307181
6    0.964006    2.154910    1.714043
6    -0.171957    1.961769    0.750272
6    -0.269515    2.394356    -0.516311
6    -1.494334    2.092369    -1.344200
6    0.775329    3.211319    -1.232990
6    0.058736    -1.694098    1.277638
6    -0.955423    -1.498179    0.175439
6    -1.924968    -2.330502    -0.229987
6    -2.906358    -1.877815    -1.289483
6    -4.298805    -1.501882    -0.713908
6    -2.178942    -3.699379    0.348329
6    -4.212682    -0.415146    0.320998
6    -4.595151    0.866513    0.214702
6    -4.372158    1.833932    1.351424
6    -5.243288    1.474458    -1.002915
1    1.887475    0.244480    -1.496073
1    3.219647    1.354572    -1.846767
1    3.134051    -0.207223    -2.681045
1    3.461639    1.380067    0.675952
1    4.173593    0.016313    1.507713
1    3.830377    -2.351035    -1.430024
1    4.149791    -2.261647    0.300692
1    5.557419    -0.609507    -1.879640
1    7.193094    0.650440    -0.626712
1    5.945877    1.076025    0.664690
1    1.455356    -2.060295    -1.129589
1    1.940689    -3.191473    0.104621
1    0.683266    0.355755    2.880961
1    2.279463    1.066886    3.031744
1    0.628916    2.780023    2.555299
1    1.789746    2.697402    1.244493
1    -1.011108    1.387990    1.146631
1    -2.220405    1.486537    -0.796291
1    -1.990288    3.018134    -1.669403
1    -1.221749    1.550505    -2.261169
1    1.684073    3.365222    -0.647712
1    1.061192    2.727474    -2.175729
1    0.373644    4.199291    -1.498332
1    0.100808    -2.747381    1.581733
1    -0.275030    -1.135764    2.159398
1    -0.884226    -0.529195    -0.314300
1    -2.504856    -1.002972    -1.812831
1    -3.045104    -2.671733    -2.037564
1    -4.950135    -1.214078    -1.545081
1    -4.752036    -2.396012    -0.263700
1    -1.399661    -4.018652    1.044051
1    -3.134990    -3.730388    0.888561
1    -2.249564    -4.449342    -0.450853
1    -3.736972    -0.715291    1.254101
1    -3.927011    1.342073    2.222009
1    -3.702246    2.649188    1.044037
1    -5.314345    2.303701    1.665922
1    -5.386072    0.761229    -1.817532
1    -6.223463    1.900267    -0.748292
1    -4.633221    2.303867    -1.385481

 M0022
6    5.162797    0.299790    -0.976074
6    3.983962    -0.332015    -0.228721
6    3.156845    0.774862    0.464087
6    3.046246    -1.030077    -1.239968
6    4.438093    -1.325326    0.821958
6    5.671850    -1.797205    1.005660
6    1.826441    -1.651304    -0.561971
6    1.173450    -0.754163    0.467711
6    1.774272    0.356697    0.933575
6    1.154542    1.319758    1.920678
6    0.743557    2.675335    1.283474
6    -0.394476    2.536706    0.312941
6    -0.357592    2.607600    -1.025749
6    -1.607387    2.408625    -1.846521
6    0.886012    2.860835    -1.838850
6    -0.202043    -1.239491    0.884767
6    -1.224818    -1.019720    -0.201343
6    -2.046646    -1.914434    -0.768336
6    -3.073692    -1.461301    -1.782489
6    -4.457842    -1.167843    -1.134977
6    -2.100225    -3.380592    -0.421299
6    -4.448347    0.091861    -0.314238
6    -4.239584    0.213885    1.004924
6    -4.199036    1.570779    1.662547
6    -4.023876    -0.942874    1.945988
1    4.797327    1.013655    -1.722772
1    5.828859    0.835655    -0.290347
1    5.754109    -0.457751    -1.502243
1    3.062249    1.618710    -0.233801
1    3.723820    1.165976    1.320899
1    2.712273    -0.275694    -1.965966
1    3.601508    -1.792994    -1.798846
1    3.649100    -1.665201    1.492020
1    5.887279    -2.509857    1.797651
1    6.513417    -1.499548    0.386689
1    1.075971    -1.917681    -1.317739
1    2.104474    -2.602048    -0.080782
1    0.274590    0.889523    2.407019
1    1.880983    1.528881    2.718838
1    0.441808    3.348526    2.097764
1    1.617492    3.135675    0.812590
1    -1.358455    2.314314    0.772977
1    -2.472108    2.169715    -1.221270
1    -1.840891    3.306540    -2.435705
1    -1.475776    1.589274    -2.567345
1    1.745211    3.153492    -1.232218
1    1.165060    1.957023    -2.398520
1    0.711754    3.649578    -2.582617
1    -0.133800    -2.303268    1.143072
1    -0.540361    -0.726131    1.791763
1    -1.287364    0.012056    -0.536442
1    -2.729353    -0.554414    -2.292317
1    -3.205809    -2.233382    -2.552783
1    -5.199205    -1.067788    -1.938109
1    -4.766027    -2.033062    -0.537771
1    -1.390362    -3.665433    0.358091
1    -3.103361    -3.665971    -0.075750
1    -1.893426    -3.994996    -1.308138
1    -4.575773    1.011238    -0.887615
1    -4.344939    2.380477    0.940655
1    -4.971530    1.660074    2.439166
1    -3.235340    1.733028    2.165731
1    -4.108338    -1.914753    1.456995
1    -3.024251    -0.886835    2.396898
1    -4.745837    -0.908926    2.773639
