# Supplementary material for: Genome Mining of Terpene Synthases from Fourteen Streptomyces Strains
Source: Microorganisms. 2025 Jun 25;13(7):1479. doi: 10.3390/microorganisms13071479 (PMC12298776; doi:10.3390/microorganisms13071479)
Supplement: Supplementary file 1 [file microorganisms-13-01479-s001.zip › File S5.csv]

Number	Element	M0003	M0008	M0001	M0007	M0004	M0022	M0019	M0018	M0020	M0002	M0005	M0012	Weighted_Sum	calculated_results
1	C	66.79	65.76	66.61	66.61	67.2	65.41	65.86	65.55	66.65	66.7	68.09	66.24	66.52	129.36
2	C	70.37	67.84	69.57	71.02	69.78	69.95	70.02	68.49	68.79	69.59	66.62	71.03	69.73	126.15
3	C	154.64	155.79	153.6	153.74	158.47	152.61	150.81	157.66	159.25	155	149.53	153.66	154.72	41.16
4	C	158.21	157.41	158.57	158.65	158.05	158.77	158	157.64	158.27	158.35	158.5	158.69	158.2	37.68
5	C	165	160.59	159.6	164.01	160.64	158.48	163.36	160.05	161.05	165.37	159.44	164.55	162.72	33.16
6	C	167.93	166.99	166.4	168.53	167.84	167.69	168.13	168.7	166.3	166.65	166.09	168.26	167.61	28.27
7	C	161.49	161.12	160.99	162.34	161.48	160.9	162.18	161.69	161.61	161.21	160.58	161.81	161.45	34.43
8	C	70.04	72.04	70.45	70.12	69.81	67.84	69.73	73.07	67.65	70.3	75.57	72.84	70.45	125.43
9	C	63.23	62.31	64.24	64.49	63.46	66.11	64.8	62.95	65	64.24	65.37	64.75	63.74	132.14
10	C	154.37	154.86	153.33	154.78	154.37	156.21	154.9	154.74	153.85	153.4	159.23	154.95	154.62	41.26
11	C	167.62	168.13	168.28	167.15	167.6	167.55	167.24	168.08	168.32	168.21	168.55	166.98	167.75	28.13
12	C	71.61	71.75	71.47	71.04	71.47	73.74	71.03	72.01	71.21	71.65	69.42	70.94	71.57	124.31
13	C	65.77	66.64	66.4	65.57	65.75	62.53	65.59	66.46	66.42	66.2	67.34	66.14	65.85	130.03
14	C	166.93	167.19	167.63	168.45	166.91	168.24	168.48	167.95	168.71	168.49	167.91	168.6	167.5	28.38
15	C	176.6	176.91	177.32	176.95	176.61	176.13	176.86	177.01	177.46	177.33	176.45	177.08	176.79	19.09
16	C	179.22	179.54	179.4	178.62	179.26	178.66	178.59	179.47	179.48	179.05	175.74	178.63	179.06	16.82
17	C	161.24	159.19	162.11	159.05	160.97	159.91	158.52	162.91	162.52	162.31	161.33	162.27	160.86	35.02
18	C	168.53	162.93	167.17	168.53	168.53	167.25	168.61	167.44	167.17	167.31	164.27	166.72	167.38	28.5
19	C	71.55	72.52	71.57	71.37	71.54	71.25	71.21	70.66	70.55	71.44	72.52	72.16	71.59	124.29
20	C	65.08	64.81	65.31	66.91	64.95	64.38	66.87	65.71	65.65	65.43	64.67	65.47	65.3	130.58
21	C	168.03	169.3	168.39	167.33	168.06	167.31	167.47	169.04	169.64	168.71	168.88	168.96	168.26	27.62
22	C	177.46	177.48	174.52	177.58	177.43	176.03	177.57	176.59	175.5	175.17	175.34	175.59	176.86	19.02
23	C	171.89	165.11	168.9	172.41	171.97	168.96	164.05	164.65	171.75	169.62	169.26	171.11	169.95	25.93
24	C	49.72	53.28	52.9	49.32	49.28	54.4	52.85	54.48	49.32	49.82	52.29	49.31	50.96	144.92
25	C	88.92	85.85	86.06	88.76	88.81	87.43	86.59	85.03	89.16	88.8	88.08	89.1	87.95	107.93
3-aH	H	29.81	29.78	29.79	30.13	29.71	29.25	29.39	30.06	29.72	29.78	29.78	29.82	29.78	1.87
3-bH	H	29.91	29.49	29.8	29.48	29.53	30.09	30.05	29.42	29.57	29.96	29.81	29.9	29.77	1.88
5-aH	H	30.07	30.25	30.15	30.18	30.26	30.3	30.12	30.4	30.42	30.13	30.19	30.27	30.17	1.48
5-bH	H	30.06	30.31	30.24	29.94	30.32	30.33	29.73	30.45	30.36	30.05	30.29	29.99	30.14	1.51
6-aH	H	29.07	30.28	29.91	29.82	29.07	29.6	29.61	29.73	29.4	29.15	29.87	29.8	29.48	2.18
6-bH	H	30.02	29.33	29.09	29.43	30.09	29.72	29.7	29.99	30	29.82	29.08	29.6	29.74	1.92
7-aH	H	29.21	28.51	28.57	28.76	29.23	29.12	29.36	29.23	29.14	29.14	28.05	28.58	28.98	2.67
7-bH	H	28.65	29.14	29.11	29.24	28.64	28.72	28.83	28.49	28.4	28.6	29.45	29.41	28.83	2.82
8-H	H	26.22	26.19	26.07	26.22	26.23	26.39	26.22	26.33	26.16	26.05	25.71	26.25	26.2	5.46
10-H	H	29.55	29.57	29.6	29.6	29.56	29.77	29.62	29.57	29.62	29.6	29.61	29.63	29.59	2.07
11-H	H	29.45	29.47	29.5	29.46	29.45	29.62	29.47	29.47	29.52	29.5	29.35	29.48	29.47	2.18
12-H	H	26.25	26.31	25.95	26.07	26.22	26.06	26.06	26.36	25.92	25.94	26.3	26.36	26.18	5.47
14-H	H	29.96	29.96	29.82	29.89	29.92	29.82	29.86	30.03	29.93	29.99	29.85	30.02	29.93	1.72
15-H	H	30.01	30.03	30.05	30.02	30.02	30.22	30.03	30.04	30.1	30.08	29.94	30.06	30.03	1.62
16-H	H	29.98	30.06	29.91	29.94	29.99	30	29.99	30.07	29.95	29.89	29.96	29.98	29.98	1.67
17-aH	H	29.53	29.71	29.51	29.49	29.45	29.42	29.5	29.34	29.4	29.5	29.62	29.58	29.52	2.13
18-aH	H	29.51	29.41	29.49	29.5	29.48	29.46	29.5	29.33	29.39	29.44	29.49	29.56	29.48	2.18
19-H	H	25.94	26.02	26.2	25.95	25.95	26.05	25.89	26.11	26.13	26.2	26.32	26.12	26.02	5.64
21-H	H	29.86	30	29.9	29.75	29.87	29.87	29.74	30.04	29.92	29.93	30.12	30.03	29.89	1.76
22-H	H	30.01	29.99	30.08	30.02	30	30.08	30.02	30.09	30.14	30.09	30.01	30.13	30.03	1.62
23-H	H	30.61	30.75	30.63	30.67	30.61	30.62	30.69	30.74	30.75	30.64	30.7	30.66	30.65	1
24-H	H	25.34	25.61	24.87	25.29	25.44	24.87	25.54	25.71	25.44	25.35	24.81	25.31	25.32	6.34
25-aH	H	26.55	26.31	26.54	26.51	26.55	26.47	26.37	26.41	26.56	26.54	26.47	26.54	26.5	5.16
25-bH	H	26.52	26.26	26.32	26.46	26.5	26.37	26.23	26.15	26.5	26.51	26.38	26.48	26.43	5.23
